# Supplementary material for: Comparative Studies of Recirculatory Microbial Desalination Cell–Microbial Electrolysis Cell Coupled Systems
Source: Membranes (Basel). 2021 Aug 27;11(9):661. doi: 10.3390/membranes11090661 (PMC8470946; doi:10.3390/membranes11090661)
Supplement: Supplementary file 1 [file membranes-11-00661-s001.zip]

Archive with 1 entries (1 files):
- membranes-1341610-supplementary.pdf
